# Supplementary material for: Molecular and Clinical Epidemiology of SARS-CoV-2 Infection among Vaccinated and Unvaccinated Individuals in a Large Healthcare Organization from New Jersey
Source: Viruses. 2023 Aug 5;15(8):1699. doi: 10.3390/v15081699 (PMC10457875; doi:10.3390/v15081699)
Supplement: Supplementary file 1 [file viruses-15-01699-s001.zip]

Archive with 1 entries (1 files):
- viruses-2529469-supplementary.pdf
